# Supplementary material for: Metformin Prevents Key Mechanisms of Obesity-Related Complications in Visceral White Adipose Tissue of Obese Pregnant Mice
Source: Nutrients. 2022 May 30;14(11):2288. doi: 10.3390/nu14112288 (PMC9182976; doi:10.3390/nu14112288)
Supplement: Supplementary file 1 [file nutrients-14-02288-s001.zip]

Archive with 1 entries (1 files):
- nutrients-1702985-supplementary.pdf
